# Supplementary material for: Comprehensive analysis of pyroptotic gene prognostic signatures associated with tumor immune microenvironment and genomic mutation in breast cancer
Source: Front Immunol. 2022 Aug 25;13:933779. doi: 10.3389/fimmu.2022.933779 (PMC9453314; doi:10.3389/fimmu.2022.933779)
Supplement: Supplementary file 5 [file Table_1.xlsx]

## Sheet: Sheet1
id	coef	HR	HR.95L	HR.95H	pvalue
CD2	0.106127	1.11196	1.02563	1.20557	0.0100644
CCL5	-0.0151129	0.985001	0.965262	1.00514	0.143385
KLRB1	-0.482471	0.617256	0.420873	0.905274	0.0135379
CD74	-0.00124171	0.998759	0.997527	0.999993	0.0486905
NLRC4	0.898485	2.45588	1.77999	3.38841	4.47e-08
ZNF683	-0.330239	0.718752	0.452837	1.14082	0.161204
