# Supplementary material for: Comprehensive analysis of pyroptotic gene prognostic signatures associated with tumor immune microenvironment and genomic mutation in breast cancer
Source: Front Immunol. 2022 Aug 25;13:933779. doi: 10.3389/fimmu.2022.933779 (PMC9453314; doi:10.3389/fimmu.2022.933779)
Supplement: Supplementary file 6 [file Table_2.xlsx]

## Sheet: Sheet1
gene	conMean	treatMean	logFC	pValue	fdr
CLNK	0.0648495	0.131606	1.02106	2.36933e-38	1.2278e-36
ZNF683	0.537541	2.03845	1.92303	2.09939e-74	5.70068e-71
CCL17	1.07921	2.41729	1.16342	1.89374e-41	1.16869e-39
CD2	5.83448	15.4056	1.40078	3.61529e-60	1.16868e-57
HSD17B2	0.239257	0.484106	1.01676	4.06161e-16	3.95869e-15
CCL14	0.348817	0.795551	1.18948	3.54281e-24	7.33243e-23
CD1C	0.925484	2.43958	1.39835	1.62269e-45	1.35995e-43
FOSB	7.64126	15.5222	1.02245	9.56407e-15	7.70631e-14
GZMM	0.856619	3.04753	1.83091	3.83492e-71	5.20666e-68
CXCL11	5.48756	11.304	1.0426	2.86209e-24	5.97825e-23
FUT7	0.155453	0.449618	1.53222	1.31197e-54	2.25477e-52
SLA2	0.68945	1.77552	1.36473	5.36484e-59	1.37431e-56
CIITA	1.31395	2.84317	1.11359	7.69941e-55	1.3576e-52
BRINP2	2.84504	1.41572	-1.00691	0.00150944	0.00254299
UBD	4.74668	14.856	1.64606	7.11594e-40	4.0765e-38
ZBED2	0.315492	0.823731	1.38457	6.74422e-31	2.22789e-29
FMO3	1.44082	2.88743	1.0029	2.64097e-12	1.53167e-11
JSRP1	0.43163	1.09772	1.34664	7.46394e-28	1.99877e-26
CFP	0.242446	0.543614	1.16492	1.64536e-44	1.26926e-42
CLEC10A	0.960504	2.82705	1.55744	1.0722e-51	1.48544e-49
FAM129C	0.125139	0.394099	1.65502	4.90719e-34	2.02507e-32
ITIH3	0.137688	0.382994	1.47592	4.64793e-23	8.80124e-22
TMIGD2	0.108792	0.376273	1.7902	3.28794e-65	2.02911e-62
CEACAM4	0.0997517	0.205263	1.04106	1.4072e-32	5.23501e-31
CD6	1.10975	2.71668	1.29161	5.59548e-55	1.01293e-52
LAX1	0.690021	1.42605	1.04731	1.39664e-29	4.20447e-28
CTLA4	0.761577	1.61277	1.08248	3.61927e-32	1.31037e-30
TBX21	0.28391	0.817004	1.52491	3.20841e-61	1.24459e-58
CTSG	0.944081	2.13567	1.17771	5.94696e-19	7.74873e-18
PAX5	0.195303	0.572968	1.55274	2.25513e-27	5.91078e-26
ACY3	0.73572	2.75629	1.9055	2.19052e-30	7.06429e-29
FCER1A	1.65921	3.64252	1.13444	4.11413e-24	8.43353e-23
TNFSF14	0.27118	0.557627	1.04005	1.40419e-42	9.39148e-41
RARRES1	15.8397	39.792	1.32894	2.13447e-23	4.12229e-22
CST7	3.83643	10.1894	1.40923	1.79816e-64	9.38987e-62
CX3CL1	7.80475	16.1926	1.05291	4.047e-35	1.77819e-33
PPM1E	0.712446	0.355114	-1.0045	4.44465e-09	1.63051e-08
GMFG	6.68339	13.4551	1.0095	1.62954e-65	1.05354e-62
ICAM3	0.397679	0.966177	1.28069	3.35612e-52	4.84745e-50
BLK	0.165313	0.585032	1.82332	4.63244e-43	3.20891e-41
FAM135B	0.34511	0.139876	-1.30291	2.26905e-11	1.14652e-10
ITM2A	7.33445	14.8266	1.01543	2.13093e-41	1.29738e-39
CSF2RB	2.28242	5.00507	1.13283	2.95436e-39	1.63054e-37
CORO1A	6.93884	15.6532	1.17369	8.97009e-62	3.69051e-59
CXorf65	0.186466	0.383111	1.03885	9.58907e-32	3.41708e-30
CD300LG	0.361356	0.839093	1.21541	1.15498e-17	1.31444e-16
PLA2G2D	0.829657	3.75326	2.17756	3.6987e-44	2.77444e-42
LILRA4	0.509409	1.04958	1.04292	1.40849e-27	3.7277e-26
NRCAM	2.68041	1.17738	-1.18687	3.41059e-06	8.40238e-06
HLA-DQA2	12.5065	27.8443	1.1547	1.13275e-22	2.07828e-21
GBP1	11.5392	23.1087	1.0019	6.58602e-29	1.8746e-27
XCR1	0.171796	0.378448	1.1394	4.26314e-38	2.15973e-36
GZMB	1.31774	4.89466	1.89314	2.59868e-48	2.6729e-46
COX6B2	0.186227	0.40232	1.11128	4.245e-21	6.74876e-20
KLHDC7B	3.35607	11.1486	1.73202	2.17237e-13	1.46519e-12
KLK14	2.52206	13.619	2.43295	0.000519031	0.000935717
IL7R	2.88036	6.72859	1.22405	1.98038e-41	1.21664e-39
CD3D	3.61674	11.55	1.67513	7.14649e-73	1.38611e-69
JAML	0.687561	1.62239	1.23856	2.13527e-59	6.30229e-57
GRIA4	0.0787886	0.199645	1.34138	2.40553e-14	1.83379e-13
IL32	9.48123	19.3012	1.02555	5.77633e-50	6.81959e-48
ATOH8	0.26801	0.616114	1.20091	1.33364e-29	4.03714e-28
CCR7	2.33646	4.75244	1.02434	1.01262e-49	1.16511e-47
DTHD1	0.0609421	0.140457	1.20462	1.05777e-35	4.81925e-34
STAP1	0.486992	1.14762	1.23668	4.69672e-35	2.0504e-33
BHLHE22	0.415722	0.870556	1.06632	8.76235e-37	4.20376e-35
TP53AIP1	0.154336	0.319311	1.04889	4.12834e-19	5.47368e-18
ACAN	2.48269	0.788802	-1.65417	0.0169497	0.0238843
IL2RG	6.25376	17.1962	1.45929	1.12371e-62	5.08553e-60
JCHAIN	62.0975	166.573	1.42354	1.70021e-43	1.21493e-41
CHRDL2	0.96885	2.17442	1.16629	1.94848e-08	6.55953e-08
LY9	0.190822	0.548813	1.52409	2.10109e-60	7.3145e-58
PSMB9	7.99491	17.784	1.15342	2.1346e-47	2.05542e-45
TESPA1	0.44302	1.03798	1.22833	7.82351e-54	1.26452e-51
HLA-DOB	1.32532	3.5433	1.41875	9.40332e-56	1.85027e-53
PLAC8	0.393378	1.01593	1.36881	1.16356e-47	1.1284e-45
C7	2.96043	5.98568	1.01571	5.47018e-21	8.61585e-20
SAA2	3.04151	6.94903	1.19203	1.29291e-20	1.97902e-19
HCST	3.46872	8.8317	1.34829	2.19184e-68	2.12561e-65
ZAP70	0.665353	1.84344	1.47021	1.0238e-60	3.65793e-58
BANK1	0.350166	0.969848	1.46972	5.40363e-33	2.09615e-31
ICOS	0.607086	1.2436	1.03455	6.9532e-29	1.97085e-27
RIMS4	8.93156	4.44518	-1.00667	3.40949e-07	9.67816e-07
CD79B	1.63665	4.95877	1.59923	5.24835e-57	1.09626e-54
MEOX1	1.34761	2.77941	1.04438	3.15494e-29	9.23159e-28
HLA-DMA	18.49	38.8232	1.07017	1.77186e-73	4.00943e-70
HLA-DPA1	34.8253	70.1271	1.00984	2.72206e-52	3.97392e-50
ZNF831	0.138014	0.359376	1.38068	4.53953e-45	3.69061e-43
HLA-DQB2	5.53284	13.9388	1.33302	1.1939e-44	9.47926e-43
CD27	2.14527	6.43059	1.58379	2.519e-66	1.90002e-63
MYT1	1.02837	0.383942	-1.4214	2.2004e-07	6.42057e-07
C8orf34	0.0936252	0.229171	1.29146	1.60493e-06	4.14262e-06
NCF1	0.592814	1.22203	1.04363	1.52865e-42	1.01738e-40
IGLL5	11.6463	34.5227	1.56767	1.46884e-38	7.72961e-37
CALHM6	3.81708	8.10262	1.08592	8.89854e-42	5.63276e-40
PRKCB	0.59114	1.37991	1.223	1.247e-44	9.78645e-43
NKG7	3.65699	13.3616	1.86937	1.65227e-72	2.80411e-69
CLDN5	1.9573	4.48569	1.19646	3.83742e-30	1.21152e-28
SNX20	1.02546	2.1142	1.04384	5.67035e-44	4.2069e-42
PEX5L	0.933208	0.254815	-1.87275	3.60536e-08	1.17386e-07
BBOX1	1.61737	3.8018	1.23303	5.78935e-19	7.55788e-18
FREM2	0.751094	0.301679	-1.31598	0.00797994	0.0119412
CYP2A6	35.7759	12.6021	-1.50532	0.014056	0.0200882
CD8A	2.04689	6.11582	1.57911	3.06866e-63	1.48797e-60
HLA-F	11.0331	22.289	1.01449	2.2541e-44	1.71932e-42
MT1M	1.68953	4.2074	1.31631	1.34767e-19	1.87857e-18
ACKR1	5.78608	17.749	1.61708	2.91925e-38	1.49565e-36
RHCG	1.04902	2.85845	1.44619	1.25463e-06	3.29226e-06
EOMES	0.442682	1.13443	1.35762	9.03091e-46	7.85978e-44
CD40LG	0.483897	1.27932	1.40261	3.44947e-53	5.32198e-51
MEI1	0.377885	0.834393	1.14278	1.69115e-50	2.08734e-48
CD1E	0.601172	1.5901	1.40327	8.24241e-42	5.25386e-40
CMA1	0.432521	0.948667	1.13313	3.48955e-16	3.42571e-15
P2RY8	1.19046	2.43186	1.03054	9.65536e-45	7.75686e-43
PYHIN1	0.38496	1.01488	1.39853	5.6856e-53	8.67341e-51
CRTAM	0.35033	0.885802	1.33827	1.49234e-49	1.70265e-47
SCARA5	0.506839	1.14494	1.17567	1.96058e-24	4.13336e-23
APLP1	6.06599	2.8638	-1.08281	0.00199381	0.00328878
PRF1	1.29437	3.96693	1.61578	5.67049e-63	2.65477e-60
NTF4	0.178616	0.37331	1.06351	3.09066e-16	3.05845e-15
GPR174	0.533443	1.10516	1.05085	3.93967e-29	1.14537e-27
CD79A	3.83248	15.0556	1.97395	5.25898e-51	6.67301e-49
IL20RB	0.448468	0.999996	1.15692	6.39307e-05	0.000131275
PTPN7	1.10973	2.5484	1.19939	5.39584e-55	9.92993e-53
TNFRSF17	0.799027	2.46868	1.62743	2.63693e-39	1.46129e-37
ERVFRD-1	0.0882086	0.195972	1.15166	7.76974e-07	2.09888e-06
TSPAN32	0.20518	0.414877	1.01579	1.90301e-43	1.35273e-41
ASGR2	0.139091	0.364987	1.39182	1.72968e-39	9.66414e-38
MSLN	7.18606	14.4726	1.01005	0.0147138	0.0209556
SPIB	0.724005	2.50191	1.78896	2.5173e-45	2.07135e-43
ARHGAP9	1.20901	2.63703	1.12509	1.49866e-55	2.86581e-53
CPB1	461.616	162.402	-1.50713	0.0252978	0.0345688
TNFRSF13C	0.546339	1.24329	1.18629	8.17617e-21	1.26721e-19
MFAP4	17.7483	35.5124	1.00064	4.41142e-31	1.48252e-29
FCRLA	0.303531	1.04107	1.77815	8.91982e-42	5.63276e-40
CD48	3.14089	7.63034	1.28058	2.94625e-57	6.25018e-55
HLA-DRA	377.76	791.265	1.06669	1.84719e-59	5.57318e-57
RASGRP2	0.516482	1.2573	1.28354	4.3793e-50	5.30873e-48
CADM3	0.476632	1.38777	1.54182	2.10314e-32	7.75931e-31
SH2D1A	0.782579	2.23723	1.51541	1.75301e-52	2.64451e-50
XDH	1.44801	4.00879	1.46909	0.000624546	0.00111235
SLC34A2	6.0102	13.4303	1.16001	1.61158e-14	1.2633e-13
DNASE1L3	0.246408	0.580551	1.23637	4.20092e-40	2.44789e-38
XCL2	0.457106	1.58766	1.7963	4.91145e-65	2.81749e-62
TBC1D10C	1.0982	2.63226	1.26117	9.52774e-55	1.65844e-52
HLA-DPB1	52.7924	119.545	1.17915	3.91786e-76	1.77309e-72
TRIM36	2.6592	1.29663	-1.03623	8.35558e-09	2.9643e-08
SLAMF6	1.23761	3.44003	1.47487	8.75686e-52	1.23846e-49
IL18RAP	0.15509	0.373919	1.26962	2.08116e-51	2.74329e-49
LCK	1.76122	4.76268	1.4352	2.89777e-59	8.37084e-57
LGALS2	1.55128	4.01066	1.37038	6.32522e-50	7.40323e-48
GLB1L3	0.0337979	0.0855103	1.33916	9.35735e-25	2.01658e-23
CH25H	1.05176	2.20665	1.06905	1.97177e-42	1.30589e-40
HLA-DQB1	17.7895	41.4348	1.21982	2.28442e-54	3.82909e-52
LTB	3.19164	11.9256	1.90169	1.83139e-62	8.02091e-60
GIMAP7	6.59843	13.431	1.02537	3.91302e-50	4.78622e-48
MAP4K1	1.43337	3.19356	1.15576	6.22817e-56	1.24353e-53
SIT1	1.12956	3.26121	1.52965	9.76484e-66	6.97775e-63
TF	1.70289	3.88087	1.18839	5.14228e-16	4.94804e-15
PLA2G2A	5.319	18.0984	1.76663	3.23675e-17	3.48772e-16
GPR171	0.533299	1.53013	1.52063	1.42889e-51	1.94001e-49
GBP4	5.95755	13.8565	1.21777	1.22541e-32	4.6087e-31
IRF4	0.790387	1.78821	1.17789	2.59576e-37	1.26318e-35
POU2AF1	0.700096	1.98833	1.50593	1.62725e-41	1.01345e-39
GPIHBP1	1.01576	2.16491	1.09174	3.67408e-20	5.42206e-19
CD7	1.05739	3.29757	1.6409	7.96286e-72	1.20124e-68
VNN1	0.533359	1.31149	1.29803	8.92533e-25	1.92654e-23
GFI1	0.36017	0.774971	1.10546	7.16427e-46	6.31619e-44
KCNJ3	17.1066	8.01401	-1.09395	0.000139662	0.000274056
HSD11B1	1.22967	2.54085	1.04704	3.48317e-27	8.93971e-26
CNR2	0.0622237	0.21132	1.7639	6.28668e-41	3.79352e-39
BMPR1B	45.8809	21.2212	-1.11239	4.01608e-07	1.13055e-06
APOA1	0.269755	1.24686	2.20858	0.000814016	0.00142568
VEGFD	0.33722	0.761531	1.17521	3.65039e-15	3.13085e-14
HLA-DQA1	13.9304	30.4173	1.12666	7.55683e-47	7.07579e-45
MAP1LC3C	0.284581	0.586559	1.04344	3.05962e-24	6.37123e-23
VPREB3	0.772316	2.6691	1.78909	1.40737e-32	5.23501e-31
KCNC1	0.306029	0.0935196	-1.71033	0.029559	0.0398969
SP140	0.613647	1.2571	1.03461	4.21192e-38	2.14177e-36
TMC8	1.73686	3.86581	1.15429	9.48104e-58	2.11023e-55
RASAL3	1.48457	3.31112	1.15727	2.43643e-66	1.90002e-63
HLA-DRB1	194.348	431.652	1.15123	9.43901e-65	5.12614e-62
CLEC4E	0.54114	1.14236	1.07794	8.62369e-30	2.65496e-28
C16orf54	1.04097	2.28251	1.1327	1.06908e-51	1.48544e-49
ITK	0.453679	1.16189	1.35673	1.13451e-48	1.21285e-46
CCL13	1.23262	2.62152	1.08867	6.72503e-27	1.68461e-25
MAL	0.632375	1.59793	1.33735	7.58252e-48	7.51444e-46
FCRL5	0.233238	0.581978	1.31916	1.09023e-33	4.45844e-32
FCRL6	0.288949	0.703125	1.28297	3.96161e-56	8.02788e-54
PLAC9	2.602	5.52259	1.08572	7.6642e-23	1.42935e-21
APOBEC3H	0.412719	0.936797	1.18258	1.49714e-53	2.36356e-51
GCNT3	0.144972	0.352168	1.28049	4.70284e-05	9.85194e-05
IDO1	2.56277	9.94688	1.95654	4.00829e-35	1.7669e-33
CD1A	0.558407	1.29606	1.21475	7.59368e-15	6.22957e-14
THEMIS	0.307428	0.755541	1.29726	3.62046e-46	3.27699e-44
VMO1	2.14631	7.84056	1.8691	3.3432e-14	2.49948e-13
GNLY	0.856129	3.15176	1.88026	4.21254e-59	1.12144e-56
EBI3	1.31939	3.00716	1.18853	3.88874e-60	1.22785e-57
TP63	1.40569	2.82855	1.00878	1.16139e-19	1.63063e-18
PIGR	7.77963	21.6858	1.47898	3.61073e-28	9.86377e-27
ALDH3A1	0.438604	1.21684	1.47214	2.80073e-15	2.44066e-14
IL21R	0.650967	1.37181	1.07542	6.692e-33	2.58117e-31
CCL23	0.189202	0.418942	1.14682	2.9557e-35	1.31572e-33
FCN1	0.472615	1.02825	1.12145	1.34245e-34	5.73159e-33
ACAP1	0.953969	2.31459	1.27874	7.83347e-61	2.87446e-58
CCL19	10.3398	46.4147	2.16638	1.41625e-56	2.9134e-54
DOK2	2.13497	4.36862	1.03296	5.02596e-42	3.234e-40
CD8B	1.00195	2.77771	1.47108	8.75646e-62	3.69051e-59
CCDC88B	1.08345	2.18129	1.00955	2.3582e-43	1.65893e-41
P2RX1	0.25092	0.569433	1.1823	9.60192e-36	4.3894e-34
CD37	3.60691	7.8222	1.11681	1.69322e-57	3.70788e-55
SLAMF7	2.62588	6.21727	1.24348	1.34384e-41	8.40797e-40
TRAT1	0.370107	1.09561	1.56572	2.67137e-51	3.45421e-49
CXCL2	1.1849	2.40864	1.02345	7.55986e-28	2.01651e-26
CD5	1.52402	3.88151	1.34874	3.15182e-54	5.21857e-52
PSTPIP1	0.734345	1.76117	1.262	5.93024e-58	1.38819e-55
XCL1	0.251365	0.750267	1.57762	1.49192e-65	1.01279e-62
FCRLB	4.60076	1.94586	-1.24146	0.000321911	0.000598383
CHIT1	1.0825	4.31022	1.9934	6.70584e-15	5.53466e-14
SELP	1.56093	3.56583	1.19183	2.82394e-32	1.03066e-30
PXDNL	2.8978	0.987222	-1.55351	1.17732e-07	3.56637e-07
CD247	0.839804	2.31018	1.45988	4.98046e-65	2.81749e-62
CCL4	2.30626	4.69856	1.02666	1.15283e-38	6.11404e-37
AVPR2	0.30054	0.649503	1.11178	1.52911e-26	3.72724e-25
SAMD3	0.138043	0.304773	1.14261	5.37464e-50	6.45766e-48
PDCD1	0.550277	1.60691	1.54606	2.50864e-57	5.40631e-55
BGLAP	0.432815	1.04731	1.27486	8.84759e-10	3.60299e-09
INSYN2	4.8428	2.2517	-1.10483	0.00270472	0.00437479
CD52	13.8213	49.3494	1.83614	1.51316e-58	3.73531e-56
CDX1	0.173882	0.348088	1.00134	1.91303e-26	4.61335e-25
CD19	0.36327	1.41541	1.96211	5.19493e-48	5.18615e-46
RPL3L	0.152056	0.446675	1.55463	0.0315908	0.0424619
CXCL9	19.2128	65.1357	1.76138	8.73649e-40	4.9218e-38
PTN	10.4871	27.1806	1.37396	2.65562e-16	2.63949e-15
KLRK1	0.0769655	0.162694	1.07988	2.50567e-31	8.56915e-30
ASB2	0.242124	0.5327	1.13758	4.92722e-55	9.29124e-53
CD38	0.577271	1.40374	1.28196	2.21697e-35	9.93391e-34
OGN	4.90596	10.596	1.11092	4.17418e-10	1.77047e-09
SCML4	0.126835	0.340841	1.42614	6.17357e-58	1.42065e-55
S100A9	191.737	450.451	1.23224	4.98401e-12	2.75745e-11
TLR10	0.366382	0.812222	1.14853	7.58813e-36	3.50422e-34
GPR55	0.168731	0.337632	1.00073	1.96095e-45	1.62341e-43
LAG3	1.29136	2.88336	1.15886	2.47116e-30	7.91297e-29
S100A8	33.1908	122.639	1.88556	1.71783e-12	1.01981e-11
GFAP	0.117262	0.275623	1.23296	1.08569e-07	3.30502e-07
GZMK	1.8935	6.25429	1.72379	3.2349e-59	9.15004e-57
KIF19	0.144428	0.316024	1.12969	4.1796e-41	2.53332e-39
OR2I1P	2.20364	7.70637	1.80616	2.1215e-48	2.19875e-46
CXCL1	1.16967	2.7755	1.24665	8.43362e-18	9.72014e-17
FCRL3	0.229994	0.658497	1.51758	6.47671e-42	4.14784e-40
IL9R	0.12762	0.261606	1.03554	1.14105e-32	4.30335e-31
ADGRG5	0.273737	0.619557	1.17844	8.49679e-43	5.79703e-41
CCR2	1.03259	2.12557	1.04159	2.524e-38	1.29805e-36
SPNS3	0.210715	0.42381	1.00813	4.84211e-48	4.86973e-46
RUFY4	0.203227	0.435123	1.09833	1.40764e-16	1.44675e-15
MS4A1	0.982498	3.6103	1.87759	2.43839e-40	1.44568e-38
PNOC	0.202544	0.578807	1.51485	1.52767e-36	7.17686e-35
NCR3	0.274901	0.772897	1.49137	4.99821e-61	1.88502e-58
KCNJ10	0.165289	0.353292	1.09587	2.01595e-16	2.03347e-15
APOBEC3G	1.79491	3.62586	1.01442	9.54804e-51	1.1893e-48
CCL5	14.1526	46.8974	1.72844	2.5975e-75	8.81655e-72
SPOCK2	3.47936	7.2336	1.05589	3.85098e-49	4.21651e-47
LTA	0.403504	0.930996	1.20619	5.12178e-40	2.97172e-38
C11orf21	0.16619	0.407443	1.29377	1.67617e-49	1.88078e-47
CD96	0.936444	2.24578	1.26195	1.003e-53	1.60209e-51
LAIR2	0.203332	0.48024	1.23992	2.61694e-30	8.34042e-29
TNN	1.50157	3.22355	1.10218	1.53637e-20	2.33849e-19
OLFM4	13.8784	35.2989	1.34678	3.82104e-13	2.47393e-12
CXCR3	1.42389	4.11975	1.53272	1.53336e-61	6.12308e-59
WAS	3.30657	6.65209	1.00847	3.46672e-59	9.50253e-57
SYNPO2L	2.20514	0.967025	-1.18925	0.00822121	0.012274
AIM2	0.726611	1.79225	1.30252	7.22201e-31	2.37417e-29
KCND2	2.23227	1.01502	-1.13701	0.00556126	0.00854518
PHKG1	0.619959	1.89061	1.60861	7.64679e-10	3.13562e-09
TIFAB	0.096169	0.242839	1.33636	1.42754e-38	7.5415e-37
S1PR4	0.746411	2.17819	1.54509	5.66388e-64	2.84809e-61
GBP5	2.19403	5.55176	1.33936	5.7308e-30	1.79693e-28
CCDC178	0.0841763	0.173432	1.04288	2.29406e-25	5.21039e-24
IL17B	0.500948	1.1222	1.1636	3.54787e-18	4.25902e-17
SOCS1	1.90839	4.28325	1.16635	3.79376e-58	9.03646e-56
TIGIT	0.71795	1.85689	1.37093	1.60127e-44	1.24945e-42
CTSW	1.45548	4.93679	1.76207	1.50696e-69	1.57385e-66
BTLA	0.23444	0.645642	1.46152	1.97582e-46	1.80039e-44
SAA1	38.9304	100.113	1.36266	1.92352e-25	4.41592e-24
KLRB1	0.861076	2.74063	1.6703	6.64641e-83	4.51191e-79
CYP4F12	0.263666	0.550182	1.0612	8.01579e-17	8.37801e-16
UBASH3A	0.396469	1.04248	1.39475	8.04204e-58	1.81978e-55
CAVIN2	1.96898	4.23996	1.1066	2.59614e-19	3.52126e-18
CD3E	3.37378	10.4869	1.63615	4.70148e-71	5.80291e-68
IL12RB1	0.588223	1.27735	1.11872	4.87542e-47	4.59677e-45
CXCR6	0.735408	1.79337	1.28605	9.1143e-51	1.14579e-48
FASLG	0.392052	1.0184	1.37719	3.56561e-43	2.49537e-41
KLRC1	0.106472	0.250034	1.23165	1.77254e-51	2.35939e-49
CLEC9A	0.117842	0.262151	1.15354	6.63216e-44	4.86729e-42
GZMH	1.14422	3.82338	1.74048	6.36533e-68	5.76147e-65
CD74	382.636	895.951	1.22745	6.00891e-83	4.51191e-79
IL33	2.60223	5.29941	1.02608	6.3882e-33	2.47101e-31
PCDH10	1.80216	0.487836	-1.88526	0.0156677	0.022207
COL2A1	17.3791	7.59857	-1.19356	0.0214893	0.029726
CD244	0.192722	0.443859	1.20358	1.11226e-51	1.52537e-49
ZBP1	0.565935	1.25737	1.1517	2.1149e-33	8.44529e-32
ARRDC5	0.109216	0.225988	1.04907	4.6653e-46	4.16687e-44
TSKS	0.0539274	0.111514	1.04813	5.07973e-25	1.11578e-23
TMEM145	2.51792	1.18807	-1.08361	7.05134e-05	0.000144007
JAK3	1.45687	3.17525	1.124	2.0202e-52	3.01409e-50
SIRPG	0.609509	1.8654	1.61377	3.4995e-59	9.50253e-57
HLA-DRB5	65.8334	148.94	1.17783	1.73284e-41	1.07428e-39
TNFRSF8	0.270419	0.552018	1.02952	6.85415e-49	7.44471e-47
CD3G	0.721816	1.84146	1.35115	2.54344e-52	3.7535e-50
PTGDS	4.40374	17.3312	1.97657	7.69512e-59	1.93475e-56
C2CD4B	0.697987	1.49824	1.10199	3.21048e-29	9.37391e-28
STAT4	0.657167	1.33421	1.02165	5.7525e-52	8.22123e-50
CCL21	9.06571	18.9073	1.06045	2.0477e-33	8.20106e-32
SLAMF1	0.477969	1.24063	1.37608	6.93658e-55	1.23918e-52
TREML2	0.0808225	0.189541	1.22968	1.98635e-32	7.36849e-31
CD69	1.34543	3.27176	1.282	2.46997e-51	3.2245e-49
DPEP1	0.40388	0.829341	1.03804	2.48959e-27	6.46293e-26
AC004687	0.49274	1.12418	1.18998	2.6166e-33	1.03876e-31
GRAP2	0.428614	0.873984	1.02793	5.57994e-50	6.64551e-48
FAM110D	0.958281	1.92525	1.00652	3.58625e-32	1.30189e-30
NUGGC	0.17377	0.425906	1.29336	1.95198e-43	1.38031e-41
CARD11	1.18317	2.44793	1.0489	4.59752e-47	4.36507e-45
2022-09-01	1.63968	3.41764	1.05958	1.0885e-55	2.11121e-53
GZMA	3.72267	12.0716	1.6972	7.43829e-71	8.41581e-68
