# Supplementary material for: Comprehensive analysis of pyroptotic gene prognostic signatures associated with tumor immune microenvironment and genomic mutation in breast cancer
Source: Front Immunol. 2022 Aug 25;13:933779. doi: 10.3389/fimmu.2022.933779 (PMC9453314; doi:10.3389/fimmu.2022.933779)
Supplement: Supplementary file 7 [file Table_3.xlsx]

## Sheet: Sheet1
diffriskpathway	Surpathway	diffriskpathway|Surpathway
KEGG_LYSOSOME	KEGG_NOTCH_SIGNALING_PATHWAY	KEGG_GLYCOSAMINOGLYCAN_DEGRADATION
KEGG_VASCULAR_SMOOTH_MUSCLE_CONTRACTION	KEGG_CIRCADIAN_RHYTHM_MAMMAL	KEGG_CELL_ADHESION_MOLECULES_CAMS
KEGG_PYRIMIDINE_METABOLISM	KEGG_TIGHT_JUNCTION	KEGG_AMINOACYL_TRNA_BIOSYNTHESIS
KEGG_PRION_DISEASES	KEGG_PROGESTERONE_MEDIATED_OOCYTE_MATURATION	KEGG_CYTOKINE_CYTOKINE_RECEPTOR_INTERACTION
KEGG_LEUKOCYTE_TRANSENDOTHELIAL_MIGRATION	KEGG_MATURITY_ONSET_DIABETES_OF_THE_YOUNG	KEGG_LEISHMANIA_INFECTION
KEGG_RNA_DEGRADATION	KEGG_RIBOSOME	KEGG_HEMATOPOIETIC_CELL_LINEAGE
KEGG_FC_GAMMA_R_MEDIATED_PHAGOCYTOSIS	KEGG_DRUG_METABOLISM_CYTOCHROME_P450	KEGG_COMPLEMENT_AND_COAGULATION_CASCADES
KEGG_TASTE_TRANSDUCTION	KEGG_METABOLISM_OF_XENOBIOTICS_BY_CYTOCHROME_P450	KEGG_ASTHMA
KEGG_GNRH_SIGNALING_PATHWAY	KEGG_THYROID_CANCER	KEGG_INTESTINAL_IMMUNE_NETWORK_FOR_IGA_PRODUCTION
KEGG_NEUROACTIVE_LIGAND_RECEPTOR_INTERACTION	KEGG_CYTOSOLIC_DNA_SENSING_PATHWAY	KEGG_AUTOIMMUNE_THYROID_DISEASE
KEGG_DNA_REPLICATION	KEGG_HISTIDINE_METABOLISM	KEGG_NUCLEOTIDE_EXCISION_REPAIR
KEGG_DILATED_CARDIOMYOPATHY	KEGG_ASCORBATE_AND_ALDARATE_METABOLISM	KEGG_MISMATCH_REPAIR
KEGG_GLYCOSAMINOGLYCAN_BIOSYNTHESIS_CHONDROITIN_SULFATE	KEGG_RIG_I_LIKE_RECEPTOR_SIGNALING_PATHWAY	KEGG_VIRAL_MYOCARDITIS
KEGG_CALCIUM_SIGNALING_PATHWAY	KEGG_GALACTOSE_METABOLISM	KEGG_CHEMOKINE_SIGNALING_PATHWAY
KEGG_NATURAL_KILLER_CELL_MEDIATED_CYTOTOXICITY	KEGG_LYSINE_DEGRADATION	KEGG_ALLOGRAFT_REJECTION
KEGG_OTHER_GLYCAN_DEGRADATION	KEGG_OOCYTE_MEIOSIS	KEGG_JAK_STAT_SIGNALING_PATHWAY
KEGG_ABC_TRANSPORTERS	KEGG_ETHER_LIPID_METABOLISM	KEGG_ONE_CARBON_POOL_BY_FOLATE
KEGG_GLYCOSPHINGOLIPID_BIOSYNTHESIS_GLOBO_SERIES	KEGG_REGULATION_OF_AUTOPHAGY	KEGG_TYPE_I_DIABETES_MELLITUS
KEGG_BASE_EXCISION_REPAIR	KEGG_RETINOL_METABOLISM	KEGG_HOMOLOGOUS_RECOMBINATION
KEGG_RNA_POLYMERASE	KEGG_PANTOTHENATE_AND_COA_BIOSYNTHESIS	KEGG_CELL_CYCLE
KEGG_TAURINE_AND_HYPOTAURINE_METABOLISM	KEGG_FATTY_ACID_METABOLISM	KEGG_GRAFT_VERSUS_HOST_DISEASE
KEGG_ALANINE_ASPARTATE_AND_GLUTAMATE_METABOLISM	KEGG_SELENOAMINO_ACID_METABOLISM	KEGG_B_CELL_RECEPTOR_SIGNALING_PATHWAY
KEGG_FOLATE_BIOSYNTHESIS	KEGG_VALINE_LEUCINE_AND_ISOLEUCINE_DEGRADATION	KEGG_FC_EPSILON_RI_SIGNALING_PATHWAY
KEGG_OLFACTORY_TRANSDUCTION	KEGG_BETA_ALANINE_METABOLISM	KEGG_MELANOGENESIS
KEGG_HUNTINGTONS_DISEASE	KEGG_PORPHYRIN_AND_CHLOROPHYLL_METABOLISM	KEGG_PHOSPHATIDYLINOSITOL_SIGNALING_SYSTEM
KEGG_GAP_JUNCTION	KEGG_ALPHA_LINOLENIC_ACID_METABOLISM	KEGG_MAPK_SIGNALING_PATHWAY
KEGG_REGULATION_OF_ACTIN_CYTOSKELETON	KEGG_SULFUR_METABOLISM	KEGG_ANTIGEN_PROCESSING_AND_PRESENTATION
KEGG_ECM_RECEPTOR_INTERACTION	KEGG_LINOLEIC_ACID_METABOLISM	KEGG_TOLL_LIKE_RECEPTOR_SIGNALING_PATHWAY
KEGG_PENTOSE_PHOSPHATE_PATHWAY	KEGG_BLADDER_CANCER	KEGG_T_CELL_RECEPTOR_SIGNALING_PATHWAY
KEGG_TGF_BETA_SIGNALING_PATHWAY	KEGG_WNT_SIGNALING_PATHWAY	KEGG_GLYCOSPHINGOLIPID_BIOSYNTHESIS_GANGLIO_SERIES
KEGG_P53_SIGNALING_PATHWAY	KEGG_PROPANOATE_METABOLISM	KEGG_N_GLYCAN_BIOSYNTHESIS
KEGG_AMYOTROPHIC_LATERAL_SCLEROSIS_ALS	KEGG_SMALL_CELL_LUNG_CANCER	KEGG_PRIMARY_IMMUNODEFICIENCY
KEGG_NOD_LIKE_RECEPTOR_SIGNALING_PATHWAY	KEGG_SYSTEMIC_LUPUS_ERYTHEMATOSUS	KEGG_BASAL_TRANSCRIPTION_FACTORS
KEGG_GLYCOSPHINGOLIPID_BIOSYNTHESIS_LACTO_AND_NEOLACTO_SERIES	KEGG_ADHERENS_JUNCTION	KEGG_GLYCOSYLPHOSPHATIDYLINOSITOL_GPI_ANCHOR_BIOSYNTHESIS
KEGG_HEDGEHOG_SIGNALING_PATHWAY	KEGG_O_GLYCAN_BIOSYNTHESIS	KEGG_VALINE_LEUCINE_AND_ISOLEUCINE_BIOSYNTHESIS
KEGG_NEUROTROPHIN_SIGNALING_PATHWAY	KEGG_PROXIMAL_TUBULE_BICARBONATE_RECLAMATION	KEGG_UBIQUITIN_MEDIATED_PROTEOLYSIS
KEGG_PURINE_METABOLISM	KEGG_AMINO_SUGAR_AND_NUCLEOTIDE_SUGAR_METABOLISM	KEGG_PPAR_SIGNALING_PATHWAY
KEGG_HYPERTROPHIC_CARDIOMYOPATHY_HCM	KEGG_MTOR_SIGNALING_PATHWAY	KEGG_ACUTE_MYELOID_LEUKEMIA
KEGG_FOCAL_ADHESION	KEGG_SNARE_INTERACTIONS_IN_VESICULAR_TRANSPORT	KEGG_NON_HOMOLOGOUS_END_JOINING
KEGG_VASOPRESSIN_REGULATED_WATER_REABSORPTION		KEGG_VEGF_SIGNALING_PATHWAY
KEGG_ALZHEIMERS_DISEASE		KEGG_PRIMARY_BILE_ACID_BIOSYNTHESIS
KEGG_EPITHELIAL_CELL_SIGNALING_IN_HELICOBACTER_PYLORI_INFECTION		KEGG_VIBRIO_CHOLERAE_INFECTION
KEGG_STEROID_BIOSYNTHESIS		KEGG_ARACHIDONIC_ACID_METABOLISM
KEGG_PROTEASOME		KEGG_GLYCOSAMINOGLYCAN_BIOSYNTHESIS_HEPARAN_SULFATE
KEGG_SPLICEOSOME		KEGG_APOPTOSIS
KEGG_MELANOMA		KEGG_BASAL_CELL_CARCINOMA
KEGG_RENAL_CELL_CARCINOMA		KEGG_PROTEIN_EXPORT
KEGG_PARKINSONS_DISEASE		KEGG_INOSITOL_PHOSPHATE_METABOLISM
KEGG_LONG_TERM_DEPRESSION		KEGG_GLYOXYLATE_AND_DICARBOXYLATE_METABOLISM
KEGG_DORSO_VENTRAL_AXIS_FORMATION		KEGG_TYPE_II_DIABETES_MELLITUS
		KEGG_FRUCTOSE_AND_MANNOSE_METABOLISM
		KEGG_ADIPOCYTOKINE_SIGNALING_PATHWAY
		KEGG_PEROXISOME
		KEGG_TRYPTOPHAN_METABOLISM
		KEGG_NITROGEN_METABOLISM
		KEGG_TERPENOID_BACKBONE_BIOSYNTHESIS
		KEGG_RENIN_ANGIOTENSIN_SYSTEM
		KEGG_ARRHYTHMOGENIC_RIGHT_VENTRICULAR_CARDIOMYOPATHY_ARVC
		KEGG_PATHWAYS_IN_CANCER
		KEGG_OXIDATIVE_PHOSPHORYLATION
		KEGG_CITRATE_CYCLE_TCA_CYCLE
		KEGG_GLIOMA
